# Supplementary material for: CD8+ T cells in the tumor microenvironment modulate the response to endocrine therapy in breast cancer
Source: J Clin Invest. 2025 Dec 9;136(3):e188458. doi: 10.1172/JCI188458 (PMC12867153; doi:10.1172/JCI188458)
Supplement: Supporting data values [file jci-136-188458-s277.xlsx]

## Sheet: Fig. 1B
CD45+ cells
sens	res
-0.05582	0.112623
-0.04018	0.138737
0.014017	0.095585
-0.10316	0.014468
0.117878	-0.0357
0.005349	1.66111
-0.09481	0.118563
-0.10004	0.082043
-0.10488	0.003673
0.014561	-0.08388
0.071766	-0.1396
-0.08545	0.232606
0.054229	0.334789
1.02588	0.813432
1.06111	0.409208
-0.00972	0.662107
-0.07772	0.367503
-0.10386	0.090853
-0.07308	0.296507
0.104991	0.163641
0.031796	0.14251
-0.16746	0.204781
0.018622	0.048444
0.145965	0.730063
0.240497	-0.07546
-0.06775	0.03813
-0.06587	-0.0693
0.006264	0.16626
-0.08958	0.121812
-0.06674	-0.11705
0.062564	-0.17145
0.163811	0.104631
-0.02081	0.113338
0.019409	0.248643
0	0.271772
0.030538	0.171127
0.006888	0.34584
-0.1007	0.092001
-0.11082	0.247573
0.005022	0.618938
-0.05148	0.395348
0.162592	0.489861
0.068287	0.725935
-0.1033	0.106577
0.261544	0.303662
-0.05802	1.76476
-0.10794	1.25757
0.161606	0.12566
0.101021	-0.05501
0.132294	-0.06597
-0.04401
0.052195
0.072369
0.048237
0.357255
-0.05008
-0.01997
-0.11551
-0.06497
0.080795
0.312884
0.517957
-0.04696
-0.0534
0.289864
0.171289
0.139838
-0.05782
0.049551
0.239827
0.128121
0.001962
-0.04478
-0.03073
0.013781
0.040742
0.048644
-0.03468
0.042239
-0.11307
0.092181
-0.11431
-0.04105
-0.05159
0.116411
-0.07387
0.281998
0.118968
0.337868
0.364761
0.222264
0.858806
0.170216
0.150053
0.23182
0.083146
-0.01264
0.087917
0.114172
0.014353
-0.11359
-0.0852
-0.07277
-0.0696
-0.05767
0.078122
0.092245
0.300527
0.180177
0.196648
-0.02546
-0.00661
0.249198
0.107853
0.292905
0.201287
-0.04103
0.344461
0.559455
0.034311
-0.00662
0.066116
0.013835
0.075272

## Sheet: Fig. 1C
CD4+ cells
sens	res
0.016646	-0.18636
-0.01806	-0.12425
-0.05183	-0.04057
-0.01204	-0.13689
0.042044	-0.27105
-0.00537	0.843155
-0.10472	-0.04409
-0.13417	-0.046
-0.12675	-0.08346
-0.02851	-0.27058
-0.09904	-0.21757
-0.02662	0.182648
-0.00752	0.607413
0.729108	0.930532
0.828752	0.121361
-0.04863	0.240283
-0.0614	0.445928
-0.05907	0.022232
-0.01331	0.301824
0.266802	0.03238
-0.04706	0.039526
-0.11874	-0.03396
0.031114	-0.21048
-0.01439	-0.27681
0.235607	-0.16551
-0.04314	0.12587
-0.02498	-0.05264
0.094649	-0.05236
-0.00451	-0.00445
0.041745	-0.22438
0.027627	-0.37701
0.098864	0.071111
-0.07355	0.018036
-0.08053	0.000378
0	0.052392
-0.09035	-0.09005
-0.09299	0.291258
-0.07082	0.029049
-0.01645	-0.11666
0.040328	1.19238
-0.06548	-0.11724
-0.1426	0.00828
-0.02483	0.243692
-0.21064	0.093188
0.143964	-0.02696
-0.15407	1.47659
-0.05652	0.929787
-0.00507	0.052627
-0.04741	0.194863
-0.13989	0.087472
-0.05878
-0.10831
-0.1139
0.147183
0.048858
-0.10167
-0.13986
-0.30812
-0.04575
0.157155
0.122994
0.239229
-0.07144
-0.06277
-0.09903
0.179205
0.113051
-0.04373
0.100559
-0.12384
-0.12513
-0.19096
-0.01929
-0.02258
-0.14663
-0.08084
-0.01652
-0.15032
-0.15256
-0.09197
0.097933
-0.06458
-0.02933
-0.19399
0.043553
-0.13952
0.04613
-0.03838
0.129583
0.181681
0.022886
0.187535
-0.05365
-0.10607
-0.01449
0.120195
-0.15121
-0.13457
-0.01696
-0.04765
-0.04061
-0.07944
-0.11132
0.117077
0.112644
0.119558
-0.01566
0.351402
0.36179
0.589148
-0.02434
-0.06443
0.206339
-0.02884
0.546131
0.224006
-0.10342
-0.24302
-0.24829
-0.04053
-0.17313
-0.02446
-0.00176
-0.07651

## Sheet: Fig. 1D
PD1+ cells
sens	res
0.204495	-0.34259
0.070709	-0.35929
0.430598	0.365471
0.578353	0.209058
0.426436	-0.18263
0.289751	0.55413
0.260637	0.303486
0.337797	0.411492
0.239273	0.3664
0.479706	-0.54447
0.119682	-0.203
0.808683	0.238119
0.285861	-0.03225
0.572872	0.173281
0.650764	-0.24166
0.572012	-0.8145
0.556477	-0.87517
0.137348	0.234738
0.386533	-0.58887
-0.20738	0.341699
-0.10375	0.269314
0.544223	0.061845
0.57226	-0.14016
0.420664	-0.9315
0.261694	-0.36527
0.598603	0.475381
0.695244	0.192266
0.322868	0.47697
0.584246	0.031808
0.670007	-0.58529
0.543223	-1.10149
0.322884	0.344599
0.248487	0.419633
0.53204	0.154479
0	0.162597
0.210841	-0.1718
0.050121	-0.43277
0.751975	0.10652
0.430586	-0.91028
0.127465	-0.49702
0.277252	-1.78233
-0.09785	-1.23545
0.379276	-0.31085
-0.24014	-0.25747
0.040718	-0.74838
0.322811	0.952296
0.479013	0.927367
-0.16041	-0.58709
-0.3879	0.09753
-0.47392	0.065291
0.658194
0.337408
0.094461
0.258277
-0.37144
0.513029
-0.10108
-0.73128
0.245548
-0.00073
-0.59869
0.296747
0.47916
0.521604
-0.49564
0.714608
0.479202
0.191049
0.56291
-0.19976
0.083818
-0.1584
0.670896
0.25334
-0.21407
-0.12254
0.198197
0.039852
0.089663
-0.0981
-0.26706
0.33274
0.319134
-0.03678
0.141309
0.33444
0.024735
0.191433
0.539505
0.398182
0.09721
-0.27034
-0.09382
-0.73786
0.347392
-0.08266
-0.61155
-0.29244
0.220162
-0.31599
0.404185
-0.07023
-0.25759
0.208666
-0.35306
0.728461
-0.02054
-0.46844
0.545847
0.334846
0.228585
0.044633
0.102331
0.203662
0.129074
-0.16136
0.141973
-0.17745
-0.81054
0.500274
0.061727
0.418204
0.485562
0.209514

## Sheet: Fig. 1E
FOXP3+ cells
sens	res
0.34458	-0.21259
0.12878	-0.40178
0.583459	0.254006
0.32288	-0.14746
0.302471	-0.14776
0.285448	2.39108
0.091356	0.035174
0.120659	0.174681
0.08823	0.613308
0.268306	-0.30882
0.207131	-0.27107
0.472517	0.104059
0.563406	-0.17816
0.065527	-0.02242
0.249698	-0.37834
0.402997	0.458152
0.305222	-0.37911
-0.03511	-0.06857
-0.01693	0.126469
0.149399	0.318657
0.037765	0.095609
0.014698	-0.0066
0.421012	-0.19736
0.262697	-0.35333
0.186847	-0.22422
0.41533	0.292323
0.313496	-0.07572
0.098331	0.629114
0.256607	0.122326
0.369548	-0.63629
0.585071	-0.86134
0.897929	0.247083
0.72339	0.451196
0.314585	0.1838
0	0.396536
-0.01588	0.066578
-0.12738	-0.11651
0.67005	0.249381
0.064645	-0.32413
0.522913	-0.72073
0.27695	-1.54984
0.30869	-1.06818
0.191842	0.436984
0.761928	0.014067
0.350658	0.04904
-0.0383	-0.18738
0.485435	-0.19125
0.417461	-0.07524
-0.18259	-0.15196
-0.2414	-0.22061
0.375287
0.245485
-0.10257
0.335288
0.243571
0.607265
-0.05148
-0.814
0.589933
0.157509
-0.02241
-0.07815
0.206064
0.055505
0.08666
0.147379
0.238337
0.127701
0.135383
1.41869
0.038916
-0.13637
0.443439
0.645419
-0.26064
-0.02551
0.409527
0.124292
0.101534
-0.11408
-0.43139
0.16974
0.166041
-0.07997
-0.16989
0.191777
-0.05016
-0.01963
0.249074
0.275802
0.109147
0.123041
-0.01139
-0.52953
0.049283
-0.2788
0.434131
0.232424
0.387956
-0.01801
0.07786
-0.01179
-0.13636
-0.03676
-0.2721
0.558978
0.131806
-0.30059
0.069409
0.140715
-0.11582
-0.23449
0.075792
0.159317
-0.12797
-0.41759
0.323923
-0.35082
-0.24407
0.067153
-0.24086
0.719552
0.432999
0.170301

## Sheet: Fig. 1F
CD68+ cells
sens	res
0.526191	0.195979
0.489219	0.05162
0.458468	0.416004
0.205555	0.770198
0.645847	0.206624
0.504196	0.296085
0.736012	0.417141
0.689111	0.51243
0.532132	0.185001
0.55821	0.010772
0.4596	0.227407
0.933056	0.547791
0.750028	0.45219
0.653894	-0.23992
0.872512	-0.36893
0.806086	-0.73116
0.746387	-0.61977
0.579835	0.558318
0.482676	-0.08587
0.43452	0.276522
0.513399	0.26842
1.02632	-0.15958
1.04204	0.165704
0.736844	-1.08754
0.818105	-0.33511
0.83099	0.418735
0.836386	0.592915
0.55243	-0.31107
0.708626	0.157768
0.749019	-0.06419
0.755962	-0.40349
0.629993	0.472866
-0.61671	0.611988
0.576653	0.064635
0	-0.14016
0.395286	-0.05995
0.178942	-0.10425
0.521342	-0.06871
0.725198	-0.72934
-0.1081	-0.2208
0.302822	-1.16847
-0.25699	-0.96226
0.299382	-0.60906
-0.32051	0.130798
-0.56904	-0.34246
0.427595	0.505534
0.592348	0.730593
-0.25135	0.518012
-0.03663	0.593245
-0.19685	0.505313
0.498545
0.661786
0.163745
0.184637
-0.37856
0.434337
-0.15007
-0.52525
0.250245
-0.07291
-0.51118
-0.53803
0.821761
0.751237
-0.44353
0.745555
0.654206
0.136231
0.505499
0.486695
0.345774
-0.07682
0.675802
0.127095
0.166587
0.272813
0.450226
0.638694
0.568129
0.516797
0.219328
0.684709
0.614543
0.347564
0.574465
0.308345
0.282493
0.404811
0.421583
0.515544
0.724248
0.009958
0.38253
-0.01847
0.436552
0.433751
-0.92963
-0.1172
0.228956
-0.27446
0.589446
0.221863
0.192338
1.05875
0.415416
0.663959
-0.17509
-0.63817
0.661621
0.814036
0.364493
0.314307
0.360955
0.382721
0.350554
-0.02292
0.359341
-0.03918
-0.63805
0.39689
0.453163
0.825209
0.3129
0.331406

## Sheet: Fig. 1G
CD20+ cells
sens	res
0.030303	0.321868
-0.0282444	0.397339
-0.185199	0.112656
-0.240177	0.17341
0.0722391	0.10937
0.120146	0.862331
-0.202863	0.167821
-0.222544	0.222345
-0.155777	0.0305808
0.125506	-0.13117
0.405644	-0.320656
-0.101567	0.118665
0.101492	0.119305
-0.0477141	0.323552
-0.0196727	0.297897
-0.129762	0.778492
-0.0872525	0.303994
-0.182391	0.0725114
-0.162399	0.694905
0.402086	0.184934
0.0452813	0.0193085
-0.459956	0.388937
-0.273386	0.199401
0.34416	1.71984
0.0996783	-0.0805512
-0.198526	-0.266987
-0.191971	-0.119859
-0.0802798	0.485199
-0.334212	0.412738
-0.263093	-0.122057
-0.15	-0.157818
-0.0844581	0.0859953
0.102698	0.103493
0.00629372	0.449689
0	0.525956
-0.200346	0.241136
-0.160725	0.598001
-0.173393	-0.0995176
-0.271675	0.261257
0.00955916	0.663172
-0.21779	0.351252
0.391328	0.522365
0.0163725	1.08614
0.102023	0.157013
0.311135	0.437845
0.088247	0.946913
-0.212506	0.329642
-0.0454939	-0.044765
0.463231	-0.198576
0.117094	-0.152954
0.0658636
-0.17424
0.00144454
-0.0744013
0.575042
-0.163642
0.0477719
0.00239704
-0.0251523
0.167262
0.541391
0.857038
-0.075605
-0.294592
0.463537
-0.224979
-0.194238
-0.011211
-0.100077
0.17609
0.0196083
0.0391075
-0.111789
-0.151659
-0.0851056
-0.0599778
0.0476309
-0.170002
0.0292564
-0.327385
0.281023
-0.27043
-0.0469537
-0.0259755
0.424157
-0.0360743
0.343314
0.235538
0.302511
0.329545
0.178166
1.29654
0.250471
0.166576
0.234808
-0.046264
0.301417
-0.0935136
0.123333
0.01527
-0.267987
-0.109868
0.0571809
-0.0125556
0.183009
0.0021307
0.189866
0.513679
0.0772557
-0.0496237
-0.307436
-0.224206
-0.0190906
0.117235
0.143874
0.118794
0.256208
0.312753
1.0376
-0.0653391
-0.125071
-0.0648568
-0.0289226
0.274258

## Sheet: Fig. 1H
CD8+ cells
sens	res
0.012836	1.2244
-0.07408	0.856182
-0.14695	-0.12772
-0.08721	-0.17057
0.102452	-0.14661
0.038251	3.68701
-0.04848	0.74271
-0.163	0.372377
-0.24443	-0.07964
0.393143	-0.20446
0.245844	-0.27349
-0.12502	-0.12487
-0.05474	-0.18809
1.94831	0.61135
1.77006	0.718341
0.100278	0.38853
-0.1191	0.544868
-0.09124	-0.28023
-0.01124	-0.20023
-0.07575	0.451847
-0.21892	0.494922
-0.20653	0.883934
-0.13022	-0.19814
0.063477	-0.11307
0.121648	-0.24302
-0.14061	0.043139
-0.16672	-0.06788
-0.00691	0.256096
-0.1886	0.627993
-0.13011	0.086468
-0.06047	0.218945
0.011074	0.186427
-0.01572	0.112031
-0.29816	1.14558
0	1.59042
-0.07401	0.438366
-0.04315	-0.17065
-0.17	0.003668
-0.17547	-0.30528
-0.12317	1.53477
0.136032	0.969907
0.323072	0.885639
-0.15624	1.28422
-0.48936	-0.10872
0.082483	0.058447
-0.16791	2.87429
-0.19651	1.58256
0.558319	-0.32459
-0.40931	-0.13132
0.42188	-0.27067
-0.2504
-0.2113
-0.08414
-0.04349
0.224988
-0.08248
-0.09634
-0.01203
-0.10467
-0.2189
-0.21343
-0.26482
-0.08744
-0.18398
0.243763
-0.04809
-0.16006
0.015724
0.685442
-0.33766
-0.43954
0.094902
-0.22535
0.623502
0.228687
-0.04839
-0.10704
-0.05861
-0.06803
0.653546
2.91924
-0.08841
-0.22037
-0.21688
-0.0764
0.398241
0.08827
0.076583
0.81895
0.797613
0.083103
1.10966
0.019815
0.161882
0.002265
-0.18512
2.48034
-0.0957
0.059585
0.46541
0.026182
-0.13294
-0.05103
-0.1812
-0.04563
-0.08124
0.187665
1.00102
0.383388
0.250628
0.121754
0.159677
0.421128
0.679173
-0.00688
-0.00346
-0.19731
-0.19105
0.004425
0.264062
0.512657
-0.15095
-0.07456
-0.25797

## Sheet: Fig. 2E
CD8+ T cells
sens	res
0.071535	0.200881
0.297766	0.122079
0.180066	0.173116
0.454868	0.205077
0.415929	0.243653
0.21472	0.231804
0.480637	0.210959
0.291643	0.394209
0.425473	0.38326
0.150758	0.299294
0.175351	0.359293
0.075292	0.477213
0.335797	0.282965
0.053997	0.224179
0.257378	0.365885
0.139893	0.35734
0.18116	0.213801
0.028669	0.256366
0.107881	0.117945
0.095449	0.215508
0.052926	0.115052
0.179805	0.17313
0.084664	0.350807
0.272994	0.281906
0.208231	0.151492
0.262309	0.123343
0.085759	0.092253
0.132762	0.259781
0.183615	0
0.218212	0.089778
0.129657	0.098156
0.206559	0.143312
0.144425	0.193298
0.083814	0.266236
0.125088	0.335388
0.046774	0.097343
0.094107	0.409987
0.143225	0.357604
0.105757	0.410212
0.058793	0.563528
0.171253	0.426835
0.033831	0.261086
0.090785	0.521728
0.306196	0.392041
0.165158	0.311466
0.045055	0.462366
0.191881	0.482137
0.011909	0.275445
0.237862
0.326838
0.258067
0.181131
0.119419
0.153717
0.176545
0.099487
0.328184
0.19288
0.354937
0.063937
0.277978

## Sheet: Fig. 2F
M1 macrophages
sens	res
0.002851	0.017029
0.015237	0.011407
0.025579	0.015651
0.020219	0.034643
0.023965	0.039074
0.029118	0.123504
0.04474	0.022099
0.010597	0.045351
0.033017	0.014353
0.010562	0.013693
0.019783	0.013398
0.013107	0.031675
0.012236	0.015924
0.010259	0.00972
0.028865	0.00613
0.005589	0.064893
0.020843	0.014383
0.022804	0.047617
0.026777	0.048567
0.014058	0.021576
0.013958	0.016712
0.037006	0.039998
0.014189	0.033186
0.011503	0.031309
0.012889	0.018185
0.01508	0.016429
0.009056	0.014598
0.013215	0.052447
0.006231	0.013479
0.006707	0.016003
0.010163	0.035821
0.018612	0.019021
0.016783	0.043803
0.013334	0.027636
0.019106	0.014718
0.013145	0.02379
0.007906	0.016045
0.012734	0.021063
0.010069	0.027838
0.019456	0.023921
0.016233	0.022071
0.001812	0.021139
0.007572	0.022352
0.030085	0.086707
0.026872	0.019142
0.0124	0.043767
0.01543	0.025321
0.017781	0.037538
0.013076
0.03572
0.013094
0.023113
0.047142
0.047578
0.025704
0.001998
0.018496
0.029568
0.010095
0.054916
0.021811

## Sheet: Fig. 2G
Treg cells
sens	res
0	0
0.135198	0.080412
0.095894	0.083304
0.094427	0.172816
0.064748	0.036138
0.054164	0.079585
0.07133	0
0.017778	0
0.102855	0.016208
0.144155	0
0.097194	0
0.013541	0.052597
0.091939	0.072903
0	0.005065
0.040389	0
0.003601	0
0.057899	0.009598
0	0.002078
0.040852	0.006817
0.062486	0.011421
0.076575	0.097879
0	0.066035
0.038546	0
0.179701	0.008356
0.038226	0.004333
0.074198	0
0.066432	0
0.028407	0.011159
0.023904	0
0.090036	0
0.082689	0.080742
0.044034	0.009247
0.018227	0.056442
0	0.106934
0.06372	0.049772
0.030423	0.059138
0	0.073511
0	0.134852
0.015643	0.035429
0	0
0.025123	0.028194
0.046834	0.025072
0.060044	0.035476
0.088177	0.055609
0.056227	0.02159
0.04234	0
0.123851	0.005408
0.086804	0.002235
0.123804
0
0.06686
0.056321
0.150301
0.14515
0.015273
0
0.047533
0
0.050143
0.053977
0.011123

[truncated: 31 more sheets: Fig. 3B, Fig. 3C, Fig. 4B, Fig. 4C, Fig. 4D, Fig. 4E, Fig. 5A, Fig. 5B, Fig. 5C, Fig. 5D, Fig. 5E, Fig. 5F, Fig. 5G, Suppl. Fig. 1B, Suppl. Fig. 1C, Suppl. Fig. 1D, Suppl. Fig. 1E, Suppl. Fig. 2C, Suppl. Fig. 2D, Suppl. Fig. 3C …]
